# Supplementary material for: Implementation of a Hypothesis-Driven Physical Exam Session in a Transition to Clerkship Program
Source: MedEdPORTAL. 2020 Nov 24;16:11043. doi: 10.15766/mep_2374-8265.11043 (PMC7703480; doi:10.15766/mep_2374-8265.11043)
Supplement: Supplementary file 1 — Student Worksheet.docxFacilitator Guide.docxPostsession Student Survey.docxPostsession Facilitator Survey.docxFour-Month Follow-Up Student Survey.docx [file mep_2374-8265.11043-s001.zip]

Archive with 6 entries (6 files):
- A. Student Worksheet.docx
- B. Facilitator Guide.docx
- C. Postsession Student Survey.docx
- D. Postsession Facilitator Survey.docx
- E. Four-Month Follow-Up Student Survey.docx
- _Educational_Summary_Report_11043.pdf
